# Supplementary material for: Litter Size of Sheep (Ovis aries): Inbreeding Depression and Homozygous Regions
Source: Genes (Basel). 2021 Jan 18;12(1):109. doi: 10.3390/genes12010109 (PMC7831309; doi:10.3390/genes12010109)
Supplement: Supplementary file 1 [file genes-12-00109-s001.zip]

Archive with 5 entries (5 files):
- Fig S1.docx
- Fig S2.docx
- Table S1.docx
- Table S2.xlsx
- Table S3.xlsx
