# Supplementary material for: Litter Size of Sheep (Ovis aries): Inbreeding Depression and Homozygous Regions
Source: Genes (Basel). 2021 Jan 18;12(1):109. doi: 10.3390/genes12010109 (PMC7831309; doi:10.3390/genes12010109)
Supplement: Supplementary file 1 [file genes-12-00109-s001.zip › Table S2.xlsx]

## Sheet: Table S1
Table S2. Candidate genes from nine ROH hotspots.
ROH hotspot	Chromosome	Start	End	P	Gene
S32	1	167605062	167736007	5.14165e-07	NONE(dist=NONE),LOC105612470(dist=418045)
S325	1	171893678	173273898	1.01191e-06	DPPA2,DPPA4,GUCA1C,LOC101116441,MORC1
S736	25	34831274	34920313	1.29033e-06	ANXA11
S599	25	35553072	36870587	9.47587e-06	LOC106991931,NRG3
S125	1	164718392	165322668	1.59771e-05	ZPLD1
S414	18	66738545	68488609	3.90997e-05	ADSSL1,AHNAK2,AKT1,APOPT1,BAG5,BRF1, BTBD6,C18H14orf180,C18H14orf79,C18H14orf80, CDCA4,CEP170B,CKB,GPR132,INF2,KIF26A, KLC1,LOC106991749,LOC106991750,LOC106991751,PLD4,PPP1R13B,RD3L,SIVA1,TDRD9,TMEM121,TMEM179,TRMT61A,XRCC3,ZFYVE21
S378	9	5081783	5791789	3.90997e-05	ADGRB3
S312	1	94177534	94744969	3.90997e-05	GDAP2,SPAG17,WDR3
S311	1	90921006	92192152	3.90997e-05	AMPD1,CASQ2,CSDE1,DENND2C,LOC101109325, NGF,NHLH2,NRAS,SIKE1,SYCP1,TSHB,TSPAN2,VANGL1
