# Supplementary material for: Litter Size of Sheep (Ovis aries): Inbreeding Depression and Homozygous Regions
Source: Genes (Basel). 2021 Jan 18;12(1):109. doi: 10.3390/genes12010109 (PMC7831309; doi:10.3390/genes12010109)
Supplement: Supplementary file 1 [file genes-12-00109-s001.zip › Table S3.xlsx]

## Sheet: Table S2
Table S3. Functional classes of candidate genes.
GroupID	Category	Term	Description	LogP	Log(q-value)	InTerm_InList	Genes	Symbols
1_Summary	Canonical Pathways	M271	PID PI3K PLC TRK PATHWAY	-4.51627	-0.240458	3/36	207,4803,4893,10718,26153,10572,3831,90135	AKT1,NGF,NRAS,NRG3,KIF26A,SIVA1,KLC1,BTBD6
1_Member	Canonical Pathways	M271	PID PI3K PLC TRK PATHWAY	-4.51627	-0.240458	3/36	207,4803,4893	AKT1,NGF,NRAS
1_Member	Reactome Gene Sets	R-HSA-1227986	Signaling by ERBB2	-4.08487	-0.240458	3/50	207,4893,10718	AKT1,NRAS,NRG3
1_Member	Reactome Gene Sets	R-HSA-8848021	Signaling by PTK6	-3.98465	-0.240458	3/54	207,4893,10718	AKT1,NRAS,NRG3
1_Member	Reactome Gene Sets	R-HSA-9006927	Signaling by Non-Receptor Tyrosine Kinases	-3.98465	-0.240458	3/54	207,4893,10718	AKT1,NRAS,NRG3
1_Member	KEGG Pathway	ko04012	ErbB signaling pathway	-3.38547	0	3/86	207,4893,10718	AKT1,NRAS,NRG3
1_Member	KEGG Pathway	hsa04012	ErbB signaling pathway	-3.27235	0	3/94	207,4893,10718	AKT1,NRAS,NRG3
1_Member	KEGG Pathway	ko04722	Neurotrophin signaling pathway	-2.97487	0	3/119	207,4803,4893	AKT1,NGF,NRAS
1_Member	KEGG Pathway	hsa04722	Neurotrophin signaling pathway	-2.92334	0	3/124	207,4803,4893	AKT1,NGF,NRAS
1_Member	KEGG Pathway	ko04210	Apoptosis	-2.79002	0	3/138	207,4803,4893	AKT1,NGF,NRAS
1_Member	KEGG Pathway	hsa04210	Apoptosis	-2.67851	0	3/151	207,4803,4893	AKT1,NGF,NRAS
1_Member	KEGG Pathway	ko04015	Rap1 signaling pathway	-2.27628	0	3/210	207,4803,4893	AKT1,NGF,NRAS
1_Member	GO Biological Processes	GO:0001558	regulation of cell growth	-2.26031	0	4/423	207,4803,10718,26153	AKT1,NGF,NRG3,KIF26A
1_Member	KEGG Pathway	hsa04015	Rap1 signaling pathway	-2.17776	0	3/228	207,4803,4893	AKT1,NGF,NRAS
1_Member	GO Biological Processes	GO:0097191	extrinsic apoptotic signaling pathway	-2.16734	0	3/230	207,4803,10572	AKT1,NGF,SIVA1
1_Member	Reactome Gene Sets	R-HSA-1280218	Adaptive Immune System	-2.0693	0	5/756	207,3831,4893,26153,90135	AKT1,KLC1,NRAS,KIF26A,BTBD6
1_Member	KEGG Pathway	ko04010	MAPK signaling pathway	-2.04499	0	3/255	207,4803,4893	AKT1,NGF,NRAS
1_Member	GO Biological Processes	GO:0016049	cell growth	-2.03035	0	4/493	207,4803,10718,26153	AKT1,NGF,NRG3,KIF26A
1_Member	KEGG Pathway	hsa04014	Ras signaling pathway	-2.02665	0	3/259	207,4803,4893	AKT1,NGF,NRAS
2_Summary	GO Biological Processes	GO:0097190	apoptotic signaling pathway	-3.27241	0	6/612	207,4803,9529,10572,23368,84334,64423	AKT1,NGF,BAG5,SIVA1,PPP1R13B,COA8,INF2
2_Member	GO Biological Processes	GO:0097190	apoptotic signaling pathway	-3.27241	0	6/612	207,4803,9529,10572,23368,84334	AKT1,NGF,BAG5,SIVA1,PPP1R13B,COA8
2_Member	GO Biological Processes	GO:0097193	intrinsic apoptotic signaling pathway	-2.84852	0	4/290	207,9529,23368,84334	AKT1,BAG5,PPP1R13B,COA8
2_Member	GO Biological Processes	GO:0070997	neuron death	-2.50824	0	4/360	207,4803,9529,23368	AKT1,NGF,BAG5,PPP1R13B
2_Member	GO Biological Processes	GO:0010821	regulation of mitochondrion organization	-2.36571	0	3/195	207,23368,64423	AKT1,PPP1R13B,INF2
3_Summary	GO Biological Processes	GO:0051592	response to calcium ion	-2.70331	0	3/148	311,845,7252,207	ANXA11,CASQ2,TSHB,AKT1
3_Member	GO Biological Processes	GO:0051592	response to calcium ion	-2.70331	0	3/148	311,845,7252	ANXA11,CASQ2,TSHB
3_Member	GO Biological Processes	GO:0010038	response to metal ion	-2.48258	0	4/366	207,311,845,7252	AKT1,ANXA11,CASQ2,TSHB
4_Summary	GO Biological Processes	GO:0022412	cellular process involved in reproduction in multicellular organism	-2.46155	0	4/371	207,6847,27136,122402,7517,64423	AKT1,SYCP1,MORC1,TDRD9,XRCC3,INF2
4_Member	GO Biological Processes	GO:0022412	cellular process involved in reproduction in multicellular organism	-2.46155	0	4/371	207,6847,27136,122402	AKT1,SYCP1,MORC1,TDRD9
4_Member	GO Biological Processes	GO:0048285	organelle fission	-2.0983	0	4/471	6847,7517,64423,122402	SYCP1,XRCC3,INF2,TDRD9
